# Supplementary material for: Simple, Economic, and Robust Rail-Based Setup for Super-Resolution Localization Microscopy
Source: J Phys Chem A. 2023 May 10;127(20):4553–60. doi: 10.1021/acs.jpca.3c01351 (PMC10226110; doi:10.1021/acs.jpca.3c01351)
Supplement: Supplementary file 2 — jp3c01351_si_002.zip [file jp3c01351_si_002.zip]

Archive with 10 entries (10 files):
- 3D_part_SI Figure 3D.par
- 3D_part_SI Figure 3D.stl
- 3D_part_SI Figure 3E.par
- 3D_part_SI Figure 3E.stl
- 3D_part_SI Figure 3A.par
- 3D_part_SI Figure 3A.stl
- 3D_part_SI Figure 3B.par
- 3D_part_SI Figure 3B.stl
- 3D_part_SI Figure 3C.par
- 3D_part_SI Figure 3C.stl
